# Supplementary material for: Effect of apatinib on the pharmacokinetics of tramadol and O-desmethyltramadol in rats
Source: PeerJ. 2023 Sep 11;11:e16051. doi: 10.7717/peerj.16051 (PMC10501372; doi:10.7717/peerj.16051)
Supplement: Supplemental Information 1 [file peerj-11-16051-s001.zip]

Archive with 3 entries (3 files):
- raw data 83957/Data1 83957.xlsx
- raw data 83957/Data2 83957.xlsx
- raw data 83957/Data3 83957.xlsx
