# Supplementary material for: Effect of apatinib on the pharmacokinetics of tramadol and O-desmethyltramadol in rats
Source: PeerJ. 2023 Sep 11;11:e16051. doi: 10.7717/peerj.16051 (PMC10501372; doi:10.7717/peerj.16051)
Supplement: Supplemental Information 1 [file peerj-11-16051-s001.zip › raw data 83957/Data1 83957.xlsx]

## Sheet: MatrixEffect-ExtractionRecovery
O-QMD					QMD
	Concentration					Concentration
	0.75	50	400			3	150	1500
Plasma is processed after sample addition	0.733367	42.0446	403.169		Plasma is processed after sample addition	3.17189	155.903	1439.49
	0.694398	40.3536	423.383			2.79793	161.269	1387.47
	0.719455	56.4553	414.324			3.18827	155.102	1660.41
	0.726052	42.3776	473.402			3.28743	155.235	1559.49
	0.710542	58.244	459.444			3.20385	154.29	1652.33
	0.634973	59.635	458.925			2.82507	155.837	1467.57
Plasma is processed before sample addition	0.774116	59.9417	427.989		Plasma is processed before sample addition	3.16564	148.44	1383.57
	0.69217	51.0273	429.261			2.66945	150.079	1408.95
	0.710347	60.9904	417.861			3.20899	153.497	1586.45
	0.720488	52.0875	459.319			2.77701	154.15	1492.68
	0.778302	58.0438	425.917			3.37151	157.296	1640.2
	0.676893	56.9609	472.263			3.19429	149.953	1679.47
MEOH	0.773824	47.7023	480.187		MEOH	3.19919	166.121	1438.36
	0.707555	60.1898	459.775			3.29587	166.156	1616.99
	0.720401	53.0091	497.031			2.67015	172.216	1640.99
	0.780297	48.5021	401.528			2.7906	139.992	1333.86
	0.718803	54.5258	401.251			3.38345	172.892	1358.45
	0.733819	55	405.919			3.41231	167.503	1432.15
Recovery					Recovery					Recovery
	Concentration					Concentration				Analytes	Concentration (ng/ml)	Mean±SD	RSD%
	0.75	50	400			3	150	1500		QMD	3	100.48±6.89	6.85998
Plasma is processed after sample addition	0.733367	52.0446	405.169		Plasma is processed after sample addition	3.17189	155.903	1439.49			150	102.65±1.65	1.61032	6.85998	1.61032	7.47517
	0.694398	50.3536	423.383			2.79793	161.269	1387.47			1500	97.61±7.30	7.47517
	0.719455	56.4553	414.324			3.18827	155.102	1660.41		O-QMD	0.75	96.93±4.96	5.12
	0.726052	59.3776	473.402			3.28743	155.235	1559.49			50	102.15±7.17	7.02
	0.710542	58.244	459.444			3.20385	154.29	1652.33			400	102.81±6.62	6.44
	0.634973	59.635	458.925			2.82507	155.837	1467.57
MeanA1	0.703131	56.0183	439.108		MeanA1	3.07908	156.273	1527.79		O-QMD
Plasma is processed before sample addition	0.774116	59.9417	427.989		Plasma is processed before sample addition	3.16564	148.44	1383.57		Recovery (A1/A2)	LQC	MQC	HQC
	0.69217	51.0273	429.261			2.66945	150.079	1408.95			A1/mean(A2)
	0.710347	50.9904	407.861			3.20899	153.497	1586.45			101.1	94.8992	94.8647
	0.720488	52.0875	459.319			2.77701	154.15	1492.68			95.728	91.8158	99.1293
	0.778302	58.0438	425.917			3.37151	157.296	1840.2			99.1824	102.942	97.0084
	0.676893	56.9609	412.263			3.19429	149.953	1679.47			100.092	108.27	110.841
MeanA2	0.725386	54.8419	427.102		MeanA2	3.06448	152.236	1565.22			97.9536	106.203	107.573
Recovery (A1/A2)	96.932	102.145	102.811		Recovery (A1/A2)	100.476	102.652	97.6087			87.5358	108.74	107.451
										Mean	96.932	102.145	102.811
Result					Result					SD	4.96393	7.17373	6.61886
										RSD	5.12105	7.02308	6.43788
	0.94736	0.868253	0.94668			1.00197	1.05028	1.04042
	1.00322	0.986797	0.986306			1.04813	1.07456	0.984749		QMD
	1.01282	1.10717	1.01585			0.993542	1.01045	1.04662		Recovery (A1/A2)	LQC	MQC	HQC
	1.00772	1.13996	1.03066			1.1838	1.00704	1.04475			A1/mean(A2)
	0.912939	1.00345	1.07872			0.950273	0.980893	0.897903			103.505	102.409	91.9674
	0.93807	1.04695	1.11318			0.884415	1.03924	0.873832			91.302	105.933	88.6435
Mean	97.0355	102.543	102.857		Mean	101.036	102.708	98.1379			104.04	101.882	106.081
SD	4.27725	9.68938	6.0552		SD	10.1325	3.39157	7.78517			107.275	101.97	99.6336
RSD	4.40792	9.44909	5.88703		RSD	10.0287	3.30216	7.93289			104.548	101.35	105.565
	97.04±4.28	102.54±9.69	102.86±6.06			101.04±10.13	102.71±3.39	98.14±7.79			92.1876	102.366	93.7613
	87.72±12.95	94.00±8.77	98.42±7.52			100.476	102.652	97.6087		Mean	100.476	102.652	97.6087
Matrix effect					Matrix effect					SD	6.89265	1.65302	7.29641
	Concentration					Concentration				RSD	6.85998	1.61032	7.47517
	0.75	50	400			3	150	1500			100.48±6.89	102.65±1.65	97.61±7.30
Plasma is processed before sample addition	0.774116	59.9417	417.989		Plasma is processed before sample addition	3.16564	148.44	1383.57
	0.69217	51.0273	429.261			2.66945	150.079	1408.95			100.48±6.89	102.65±1.65	97.61±7.30
	0.710347	60.9904	417.861			3.20899	153.497	1586.45		O-QMD
	0.720488	52.0875	459.319			2.77701	154.15	1492.68		Matrix effect (A2/A3)	LQC	MQC	HQC
	0.778302	58.0438	425.917			3.37151	157.296	1640.2			A2/mean(A3)
	0.676893	56.9609	472.263			3.19429	149.953	1679.47			104.735	112.768	94.4362
MeanA2	0.725386	56.5086	437.102		MeanA2	3.06448	152.236	1531.89			93.6483	95.9974	96.983
MEOH	0.773824	47.7023	480.187		MEOH	3.19919	166.121	1438.36			96.1076	114.741	94.4072
	0.707555	60.1898	459.775			3.29587	166.156	1616.99			97.4796	97.9921	103.774
	0.720401	53.0091	497.031			2.67015	172.216	1640.99			105.302	109.198	96.2274
	0.780297	48.5021	401.528			2.7906	139.992	1333.86			91.5813	107.16	106.698
	0.718803	54.5258	411.251			3.38345	172.892	1358.45		Mean	98.1423	106.309	98.7544
	0.733819	55	405.919			3.41231	167.503	1432.15		SD	5.70168	7.71218	5.2033
MeanA3	0.739117	53.1548	442.615		MeanA3	3.12526	164.147	1470.13		RSD	5.8096	7.25446	5.26894
Matrix effect (A2/A3)	98.1423	106.309	98.7544		Matrix effect (A2/A3)	98.0552	92.7438	104.201			98.14±5.70	106.31±7.71	98.75±5.20
Result					Result					QMD
										Matrix effect (A2/A3)	LQC	MQC	HQC
	1.00038	1.25658	0.870471			0.989512	0.893563	0.961909			A2/mean(A3)
	0.978256	0.847773	0.933633			0.80994	0.903245	0.871345			101.292	90.4311	94.1117
	0.986044	1.15056	0.840714			1.2018	0.891306	0.966762			85.4153	91.4299	95.8384
	0.923351	1.07392	1.14393			0.99513	1.10113	1.11907			102.679	93.5124	107.912
	1.08277	1.06452	1.03566			0.99647	0.909791	1.20741			88.857	93.9097	101.534
	0.922425	1.03565	1.16344			0.936106	0.895227	1.17269			107.879	95.8264	111.568
Mean	98.2205	107.15	99.7975		Mean	98.816	93.2377	104.986			102.209	91.3531	114.239
SD	5.91816	13.5572	13.8008		SD	12.6677	8.29588	13.506		Mean	98.0552	92.7438	104.201
RSD	6.02538	12.6525	13.8288		RSD	12.8194	8.89756	12.8646		SD	8.83167	2.02291	8.33849
										RSD	9.00684	2.18119	8.00235
											98.06±8.83	92.74±2.02	104.20±8.34
										Matrix effect
										Analytes	Concentration (ng/ml)	Mean±SD	RSD%
		98.06±8.83	92.74±2.02	104.20±8.34						QMD	3	98.06±8.83	9.00684
		9.00684	2.18119	8.00235							150	92.74±2.02	2.18119
											1500	104.20±8.34	8.00235
										O-QMD	0.75	98.14±5.70	5.8096
											50	106.31±7.71	7.25446
											400	98.75±5.20	5.26894
	98.14±5.70	106.31±7.71	98.75±5.20
	5.8096	7.25446	5.26894

## Sheet: Stability
O-QMD						QMD
	Concentration (ng/ml)						Concentration (ng/ml)
	0.75	50	400				3	150	1500
Room temperature	0.797042	47.2131	489.885			Room temperature	3.21302	152.392	1386.22
	0.716802	59.2672	454.319				3.16788	153.093	1685.39
	0.797588	52.0259	473.865				3.23394	162.373	1681.4
	0.652315	54.2406	426.104				2.82969	165.761	1608.07
	0.673024	51.0862	414.959				3.22206	146.586	1719.32
	0.722288	52.086	397.919				3.23015	139.461	1470.61
Mean	0.72651	52.6532	442.842			Mean	3.14946	153.278	1591.83
SD	0.0608352	3.97566	35.7294			SD	0.158461	9.74763	134.363
RSD	8.37363	7.55067	8.06821			RSD	5.03138	6.35946	8.44076
RE	-3.13204	5.30634	10.7105			RE	4.98196	2.18512	6.1223
	Concentration (ng/ml)						Concentration (ng/ml)
	0.75	50	400				3	150	1500
4℃	0.661274	53.083	453.546			4℃	3.1712	165.164	1496.51
	0.768786	52.2705	444.19				3.37787	158.998	1427.02
	0.69827	48.9982	360.485				3.20414	156.836	1726.97
	0.773583	47.161	442.789				2.72027	144.83	1723.31
	0.720398	56.8377	442.281				3.05044	152.784	1578.27
	0.705178	52.0862	449.942				2.84473	144.433	1623.13
Mean	0.721248	51.7394	432.206			Mean	3.06144	153.841	1595.87
SD	0.043319	3.36682	35.4148			SD	0.243317	8.18044	120.718
RSD	6.00612	6.50725	8.19397			RSD	7.94779	5.31747	7.56443
RE	-3.83358	3.47887	8.05139			RE	2.04806	2.56062	6.39133
	Concentration (ng/ml)						Concentration (ng/ml)
	0.75	50	400				3	150	1500
Three freeze-thaw	0.786899	53.9955	417.445			Three freeze-thaw	3.11579	137.798	1431.19
	0.719652	57.825	428.544				2.70964	136.847	1358.03
	0.68563	49.4204	437.323				3.22239	138.349	1466.07
	0.72469	50.9757	414.124				3.13289	133.743	1664.09
	0.776204	57.1608	427.487				2.60896	138.283	1651.39
	0.71534	48.7502	384.946				2.62525	134.822	1723.95
Mean	0.734736	53.0212	418.312			Mean	2.90249	136.64	1549.12
SD	0.0388758	3.9129	18.3408			SD	0.283239	1.93387	149.374
RSD	5.29113	7.37986	4.38447			RSD	9.7585	1.4153	9.64254
RE	-2.03523	6.0425	4.57788			RE	-3.25043	-8.90637	3.27464
	Concentration (ng/ml)						Concentration (ng/ml)
	0.75	50	400				3	150	1500
-80℃	0.820237	58.6869	393.8			-80℃	3.27371	159.606	1444.97
	0.775097	55.5007	360.732				3.36486	166.035	1647.84
	0.736884	54.2113	385.159				3.35998	146.209	1731.05
	0.737313	56.5389	449.787				2.82024	168.869	1538
	0.799324	46.9417	435.548				3.23731	146.539	1429.79
	0.708285	45.6895	429.109				2.87371	159.606	1644.97
Mean	0.762857	52.9281	409.023			Mean	3.15497	157.81	1572.77
SD	0.0426084	5.34232	34.3567			SD	0.244178	9.57094	121.561
RSD	5.58538	10.0935	8.39972			RSD	7.73947	6.06484	7.72913
RE	1.7142	5.8563	2.25566			RE	5.1656	5.20693	4.85124

## Sheet: Precision and accuracy
Data for precision	O-QMD					Data for precision		QMD
Inter-day	Requirements RSD<15%, Near LLOQ <20%					Inter-day		Requirements RSD<15%, Near LLOQ <20%
	Concentration							Concentration
	0.25	0.75	50	400			1	3	150	1500		日内
Day1-1	0.222653	0.7721	55.756	373.973		Day1-1	1.48434	3.18516	178.213	1291.25		分析物	加入浓度（ng/ml）	检测浓度（ng/ml）	RSD%	RE%
	0.191873	0.7813	50.7837	395.196			1.23688	3.26321	158.686	1392.13		QMD	0.2	0.21±0.01	6.73	3.12
	0.224211	0.6845	57.0986	396.625			0.855475	3.71992	169.802	1674.2			150	150.99±6.03	4	0.66
	0.236531	0.8475	52.3898	442.841			0.94367	2.7755	145.986	1502.19			400	414.99±20.29	4.89	3.75
	0.208812	0.8853	57.9679	409.572			1.04542	3.57726	179.252	1675.65		D-QMD	0.2	0.19±0.01	3.31	-7.49
	0.237254	0.7234	52.13	403.222			1.13785	3.20799	172.043	1486.27			150	163.74±4.06	2.48	9.16
Day1-2	0.196493	0.784344	47.4266	466.037		Day1-2	0.962778	2.88428	151.406	1420.71			400	413.81±26.56	6.42	3.45
	0.228831	0.793688	54.9737	423.971			1.22113	2.77463	153.135	1526.57
	0.225751	0.875547	53.0068	444.012			0.880338	3.39746	191.237	1609.33
	0.234991	0.851437	53.057	418.911			1.01742	3.55267	159.41	1626.63
	0.205732	0.704542	59.8808	415.387			0.87257	3.20272	160.079	1372.01
	0.221132	0.73785	54.5606	422.178			0.92232	2.68604	162.12	1431.26
Day1-3	0.298033	0.796278	61.1512	360.454		Day1-3	0.911245	2.98955	154.792	1598.5
	0.288793	0.711272	55.6523	378.335			1.31516	3.46848	153.448	1415.54
	0.278014	0.788034	54.6237	399.172			1.07375	3.1957	158.196	1628.91
	0.202653	0.7742	61.4715	402.041			1.2843	3.20097	146.795	1421.32
	0.211892	0.77257	55.9822	425.472			1.2373	2.78428	170.312	1790.55
	0.168775	0.72232	46.9623	448.454			1.1737	3.21238	162.419	1685.53
Mean1	0.220222	0.78235	54.3544	403.571		Mean1	1.11727	3.28817	167.331	1503.61
Mean2	0.218822	0.791235	53.8176	431.749		Mean2	0.979426	3.08297	162.898	1497.75
Mean3	0.24136	0.760779	55.9738	402.321		Mean3	1.16591	3.14189	157.66	1590.06
MEAN(1,2,3)	0.226801	0.778121	54.7153	412.547		MEAN(1,2,3)	1.08754	3.17101	162.63	1530.48
SD	0.0126276	0.0156621	1.12252	16.6412		SD	0.0967333	0.105657	4.8406	51.6843
Intraday precision (RSD)	5.56767	2.01282	2.05157	4.03377		Intraday precision (RSD)	8.89472	3.33196	2.97646	3.37701
Intraday accuracy (RE)	-9.27946	3.7495	9.43053	3.13683		Intraday accuracy (RE)	8.75364	5.70041	8.41973	2.03168
Inter-day	Requirements RSD<15%, Near LLOQ <20%					Inter-day		Requirements RSD<15%, Near LLOQ <20%
	Concentration							Concentration
	0.25	0.75	50	400			1	3	150	1500
Day 1	0.211892	0.788434	49.1537	447.092		Day 1	1.01326	3.23731	167.465	1774.29
	0.211892	0.793688	56.2513	360.683			1.16672	3.53895	159.717	1311.71
	0.173394	0.755475	50.5468	378.874			0.889553	2.7873	165.219	1610.34
	0.207272	0.739437	46.4916	436.81			1.29921	3.79932	149.105	1715.56
	0.294953	0.794542	54.7706	363.047			1.28077	2.94165	157.669	1330.86
	0.264155	0.703785	79.3424	376.075			1.17638	3.54798	177.395	1313.43
Day 2	0.265695	0.627313	52.9364	405.552		Day 2	1.15882	3.70828	161.061	1781.64
	0.270314	0.738947	61.3509	413.945			1.21326	3.68947	168.42	1228.35
	0.188793	0.708285	58.6539	416.761			0.787797	3.10854	169.097	1600.47
	0.179554	0.599324	55.1062	397.856			0.885163	3.04869	163.926	1709.42
	0.270314	0.794165	55.1916	401.339			1.17726	2.93765	162.935	1608.55
	0.221132	0.627979	51.2362	430.566			1.16878	2.70487	161.799	1335.84
Day 3	0.279554	0.708795	48.6226	381.018		Day 3	1.10448	3.22122	149.085	1281.25
	0.287254	0.685596	58.2393	383.465			1.17814	3.64657	147.978	1397.04
	0.204193	0.666376	45.9251	447.843			0.874626	2.7545	151.465	1662.35
	0.192634	0.784861	47.4196	436.498			1.18604	2.9628	146.395	1643.22
	0.273394	0.703453	57.9657	395.102			1.26497	2.7083	165.668	1804.15
	0.210314	0.818969	45.8935	424.262			0.887797	2.9922	148.234	1352.62
Mean1	0.22726	0.76256	56.0927	393.764		Mean1	1.13765	3.30875	162.762	1509.37
Mean2	0.232634	0.682669	55.7459	411.003		Mean2	1.06518	3.19958	164.54	1544.04
Mean3	0.241224	0.728008	50.6776	411.364		Mean3	1.08267	3.0476	151.471	1523.44
MEAN(1,2,3)	0.233706	0.724412	54.1721	405.377		MEAN(1,2,3)	1.09517	3.18531	159.591	1525.62
SD	0.00704343	0.0400669	3.03125	10.0593		SD	0.0378161	0.131161	7.08801	17.4412
Inter-day precision (RSD)	3.0138	5.53095	5.5956	2.48146		Inter-day precision (RSD)	3.45299	4.11767	4.44137	1.14322
Inter-day accuracy (RE)	-6.51769	-3.41167	8.34418	1.34426		Inter-day accuracy (RE)	9.51684	6.17707	6.39384	1.70773
