# Supplementary material for: Effect of apatinib on the pharmacokinetics of tramadol and O-desmethyltramadol in rats
Source: PeerJ. 2023 Sep 11;11:e16051. doi: 10.7717/peerj.16051 (PMC10501372; doi:10.7717/peerj.16051)
Supplement: Supplemental Information 1 [file peerj-11-16051-s001.zip › raw data 83957/Data2 83957.xlsx]

## Sheet: trmadol
Apatinib group	C1	C2	C3	C6 Rerun	C5	C6							C4
0.083	334.071	143.558	37.303	103.698	432.402	151.813	200.474	150.49					191.8
0.25	793.248	480.368	554.973	426.302	1546.09	736.897	756.312	412.57					1256.57
0.5	816.334	626.837	1344.18	752.383	1655.58	1059.89	1042.54	393.772					1443.73
1	1095.88	751.277	1878.11	1336.85	1932.95	1744.25	1456.55	475.239					1705.91
2	1401.21	854.799	1608.22	1205.05	2115.79	1493.32	1446.4	421.132					1563.32
4	576.048	357.647	1084.03	1081.53	1301.12	1203.11	933.915	377.302					1973.08
6	253.408	177.644	405.353	366.183	955.391	425.921	430.65	274.08					2045.58
8	61.834	109.131	131.949	91.747	365.981	103.026	143.945	111.173					705.132
10	16.442	77.072	37.819	40.003	75.807	37.228	47.3952	24.0656					745.662
12	4.039	45.664	19.011	21.713	115.785	22.001	38.0355	40.3594					615.385
24	48.956	0.758	0.829	3.479	1.886	3.506	9.90233	19.1706					13.133
control group	D1	D2	D3	D4	D5	D6
0.083	14.495	104.524	21.793	28.153	40.559	14.058	37.2637	34.3921
0.25	72.562	140.471	98.105	63.946	201.604	100.865	112.926	51.0214
0.5	64.44	138.31	121.105	147.076	215.082	129.829	135.974	48.5031
1	92.417	132.366	97.82	142.192	220.917	152.635	139.725	46.504
2	114.55	102.127	146.558	131.926	263.476	152.979	151.936	57.8796
4	121.818	50.586	141.292	74.553	56.534	66.158	85.1568	37.3711
6	66.134	18.915	44.553	31.305	12.908	17.517	31.8887	20.3401
8	16.677	3.475	12.644	12.929	4.107	8.522	9.72567	5.27614
10	12.633	2.326	6.013	5.572	2.149	2.521	5.20233	4.01981
12	9.363	2.543	2.755	4.059	1.433	2.385	3.75633	2.87331
24	2.391	0.875	1.193	1.014	0.937	1.606	1.336	0.579962

## Sheet: O-desmethyltramadol
Apatinib group	C1	C2	C3	C6 Rerun	C5	C6								C4
0.083	5.641	3.056		0.933	2.781	1.014	2.685	1.92006
0.25	12.594	10.89	5.49	11.712	13.058	13.643	11.2312	2.97725						4.646
0.5	17.688	14.834	15.955	10.063	10.748	20.03	14.8863	3.89466						9.664
1	25.657	21.822	18.241	35.833	23.759	22.387	24.6165	6.01755						16.499
2	41.618	28.895	35.65	39.261	35.757	26.163	34.5573	5.9521						22.541
4	40.998	42.612	45.239	74.028	87.22	70.289	60.0643	19.6207						58.586
6	80.224	71.444	84.082	96.774	135.676	113.222	96.9037	23.9182						127.366
8	67.366	73.32	68.931	56.485	98.085	71.105	72.5487	13.8041						77.218
10	28.771	48.122	35.631	32.877	32.373	34.342	35.3527	6.67054						89.301
12	16.954	24.013	21.012	23.146	43.103	24.106	25.389	9.08475						71.47
24			0.686	2.746	3.262	3.423	2.52925	1.26231						9.716
control group	D1	D2	D3	D4	D5	D6
0.083	3.132			0.881	6.204	2.567	3.196	2.22164
0.25	19.979	4.594	22.959	21.088	33.359	29.176	21.8592	9.89149
0.5	19.554	13.333	16.786	33.813	32.513	35.007	25.1677	9.66781
1	22.579	14.691	18.783	29.746	32.276	32.679	25.1257	7.55149
2	19.655	13.739	18.767	25.597	29.753	26.649	22.36	5.96789
4	22.979	18.204	26.671	21.737	16.321	16.579	20.4152	4.09447
6	44.616	20.085	38.579	35.087	28.121	24.022	31.7517	9.29805
8	23.734	7.297	28.961	26.583	17	21.146	20.7868	7.8172
10	21.055	5.125	14.775	12.952	13.399	9.19	12.7493	5.37308
12	12.937	2.462	8.667	8.649	6.108	8.194	7.83617	3.44574
24
