# Supplementary material for: Effect of apatinib on the pharmacokinetics of tramadol and O-desmethyltramadol in rats
Source: PeerJ. 2023 Sep 11;11:e16051. doi: 10.7717/peerj.16051 (PMC10501372; doi:10.7717/peerj.16051)
Supplement: Supplemental Information 1 [file peerj-11-16051-s001.zip › raw data 83957/Data3 83957.xlsx]

## Sheet: RLM
	Tramadol	Mw=299.84	RLM=11mg/mL
	D-QMD	Mw=249.35
Km										RLM
QMD-RLM-Km										The concentration of the substrate	C			V
	uL	concentration		The concentration of the substrate（uM）10 20 50 100 200 500						10	1.82	1.74	1.781	0.220606	0.210909	0.215879
QMD	3	-								20	3.069	3.08	3.258	0.372	0.373333	0.394909
RLM	5	-								50	4.35	4.874	5.045	0.527273	0.590788	0.611515
PBS	182	-								100	6.698	6.689	6.689	0.811879	0.810788	0.810788
NA	10	1mM								200	8.043	8.329	8.072	0.974909	1.00958	0.978424
		187								500	11.218	11.166	10.672	1.35976	1.35345	1.29358
O-demethyl tramadol
	uL
D-QMD	2.49			The concentration of substrate（uM）0.01 0.1 0.5 1 5 10												Vmax	1.466
PBS	197.51															Km	75.24
	T=30min															Km=80uM was selected
	400uL ACN
	20uL MDZL(20ng/mL)
	Injection volume 1uL
IC50
QMD-RLM-IC50										RLM	The concentration of inhibitor	C
	uL	concentration		The concentration of inhibitor（uM） 100 50 10 1 0.1 0.01 0							0	6.122	6.233	6.166	6.17367
QMD	3	80uM								-2	0.01	6.339	6.854	6.543	102.678	111.02	105.982
Apa	1.6									-1	0.1	5.998	6.147	6.051	97.1546	99.5681	98.0131
RLM	5									0	1	3.941	3.754	3.914	63.8356	60.8067	63.3983
PBS	180.4	-								1	10	1.063	1.095	0.914	17.2183	17.7366	14.8048
NA	10	1mM								1.69897	50	0.728	0.723	0.724	11.792	11.711	11.7272
		188.4								2	100	0.713	0.697	0.741	11.5491	11.2899	12.0026
O-demethyl tramadol
	uL
D-QMD	2.49			The concentration of the substrate（uM）0.01 0.1 0.5 1 5 10
PBS	197.51															LogIC50	0.285
																IC50	1.927
	T=30min
	400uL ACN															IC50=2uM was selected
	20uL MDZL(100ng/mL)
	进样1uL
Mechanisms of inhibition		Tramadol	Mw=299.84							RLM
		D-QMD	Mw=249.35							C			0			1			2			5
											apatinib	DMSO			0.5IC50			IC50			2C50
RLM	Km=80uM	IC50=2uM								20	0.25km	2.405	2.311	2.341	1.087	1.076	1.134	0.659	0.578	0.631	0.357	0.346	0.351
Km/IC50	0	1	2	5						40	0.5km	3.415	3.538	3.545	1.859	1.911	1.954	1.094	1.055	1.113	0.655	0.655	0.6
20	A1-1~A1-3	B1-1~B1-3	C1-1~C1-3	D1-1~D1-3						80	km	4.891	5.378	4.716	3.079	2.796	3.036	1.762	1.734	1.87	1.053	1.065	1.08
40	A1-4~A1-6	B1-4~B1-6	C1-4~C1-6	D1-4~D1-6						160	2km	6.267	6.304	6.293	4.278	4.272	4.291	2.878	2.767	2.986	1.749	1.759	1.767
80	A1-7~A1-9	B1-7~B1-9	C1-7~C1-9	D1-7~D1-9
160	A1-10~A1-12	B1-10~B1-12	C1-10~C1-12	D1-10~D1-12
										V			0			1			2			5
QMD-HLM-mechanism											apatinib	DMSO			0.5IC50			IC50			2C50
	uL	concentration								20	0.25km	0.291515	0.280121	0.283758	0.131758	0.130424	0.137455	0.0798788	0.0700606	0.0764848	0.0432727	0.0419394	0.0425455
QMD	3	-								40	0.5km	0.413939	0.428848	0.429697	0.225333	0.231636	0.236848	0.132606	0.127879	0.134909	0.0793939	0.0793939	0.0727273
Apa	1.6	-								80	km	0.592848	0.651879	0.571636	0.373212	0.338909	0.368	0.213576	0.210182	0.226667	0.127636	0.129091	0.130909
RLM	5	-								160	2km	0.759636	0.764121	0.762788	0.518545	0.517818	0.520121	0.348848	0.335394	0.361939	0.212	0.213212	0.214182
PBS	180.4	-
NA	10	1mM
		187															Slope	49.99 ± 1.365	127.3 ± 2.151	236.6 ± 7.653	425.3 ± 6.029
																	Y-intercept when X=0.0	1.036 ± 0.03932	1.154 ± 0.06198	1.549 ± 0.2205	2.249 ± 0.1737
O-demethyl tramadol
	uL
D-QMD	2.49			The concentration of the substrate（uM）0.01 0.1 0.5 1 5 10																X-intercept when Y=0.0	-0.801
PBS	197.51																				ki=0.801
	T=30min
	400uL ACN
	20uL MDZL(100ng/mL)
	Injection volume 1uL
																				X-intercept when Y=0.0	-3.952
																					aki=3.952
																					a=4.934

## Sheet: HLM
	Tramadol	Mw=299.84		HLM=12.65mg/mL
	O-去甲 曲马多	Mw=249.35
	Km=50uM	IC50=2uM
抑制机制										C			0			1			2			5
Km/IC50	0	1	2	5							阿帕替尼	DMSO			0.5IC50			IC50			2C50
12.5	A1-3	B1-3	C1-3	D1-3						12.5	0.25km	0.114	0.111	0.119	0.066	0.073	0.074	0.059	0.055	0.058	0.039	0.038	0.044
25	A4-6	B4-6	C4-6	D4-6						25	0.5km	0.155	0.152	0.154	0.101	0.096	0.106	0.088	0.081	0.079	0.059	0.055	0.059
50	A7-9	B7-9	C7-9	D7-9						50	km	0.265	0.272	0.267	0.179	0.178	0.17	0.157	0.15	0.162	0.119	0.122	0.117
100	A10-12	B10-12	C10-12	D10-12						100	2km	0.4	0.402	0.409	0.327	0.329	0.328	0.259	0.263	0.259	0.23	0.215	0.232
QMD-HLM-机制
	uL	浓度								V			0			1			2			5
QMD	3	-									阿帕替尼	DMSO			0.25IC50			0.5IC50			IC50
Apa	1.6	-								12.5	0.25km	0.0120158	0.0116996	0.0125428	0.00695652	0.00769433	0.00779974	0.00621871	0.0057971	0.00611331	0.00411067	0.00400527	0.00463768
HLM	5	-								25	0.5km	0.0163373	0.0160211	0.0162319	0.0106456	0.0101186	0.0111726	0.00927536	0.00853755	0.00832675	0.00621871	0.0057971	0.00621871
PBS	180.4	-								50	km	0.0279315	0.0286693	0.0281423	0.0188669	0.0187615	0.0179183	0.0165481	0.0158103	0.0170751	0.0125428	0.012859	0.012332
NA	10	1mM								100	2km	0.0421607	0.0423715	0.0431094	0.0344664	0.0346772	0.0345718	0.0272991	0.0277207	0.0272991	0.0242424	0.0226614	0.0244532
O-demethyl tramadol
	uL																Slope	813.8 ± 71.02	1415 ± 117.4	1849 ± 120.5	2709 ± 249.2
D-QMD	2.49			底物浓度（uM）0.01 0.1 0.5 1 5 10													Y-intercept when X=0.0	20.14 ± 3.274	23.77 ± 5.412	25.43 ± 5.555	28.76 ± 11.49
PBS	197.51
	T=30min
	400uL ACN																				X-intercept when Y=0.0	-2.672
	20uL MDZL(100ng/mL)																					ki=2.672
	进样1uL
																					X-intercept when Y=0.0	-13.45
																						aki=13.45
																						a=5.034

## Sheet: 2D6
	Tramadol	Mw=299.84		2d6=0.3812pmol/uL						这个用的是峰面积比值求出来的数值，这个实验当时只做出了两管的数据
	D-QMD	Mw=249.35		b5=2.7ug/uL							抑制剂浓度	C
											0	1.11	1.23	1.17
	Km=40uM									-2	0.01	1.033	1.162	88.2906	99.3162
IC50										-1	0.1	1.25	1.116	106.838	95.3846
QMD-2D6-IC50										0	1	0.988	0.988	84.4444	84.4444
	uL	浓度		抑制剂浓度（uM） 100 50 10 1 0.1 0.01 0						1	10	0.568	0.584	48.547	49.9145
QMD	3	40uM								1.69897	50	0.351	0.353	30	30.1709
Apa	1.6	-								2	100	0.356	0.369	30.4274	31.5385
*1	5	-
b5	3.7	50ug/mL
PBS	176.7	-													LogIC50	1.185
NA	10	1mM													IC50	15.32
															取IC50=16uM
	T=30min
	400uL ACN
	20uL MDZL(100ng/mL)
	进样1uL
抑制机制
2D6	Km=40uM	IC50=16uM
Km/IC50	0	8	16	32						C	2D6		0			8			16			32
10	B1-1~B1-3	B2-1~B2-3	B3-1~B3-3	B4-1~B4-3							阿帕替尼	DMSO			0.5IC50			IC50			2C50
20	B1-4~B1-6	B2-4~B2-6	B3-4~B3-6	B4-4~B4-6						10	0.25km	0.208	0.226	0.218	0.12	0.122	0.121	0.113	0.11	0.099	0.094	0.093	0.092
40	B1-7~B1-9	B2-7~B2-9	B3-7~B3-9	B4-7~B4-9						20	0.5km	0.297	0.288	0.292	0.164	0.168	0.169	0.159	0.151	0.155	0.145	0.145	0.14
80	B1-10~B1-12	B2-10~B2-12	B3-10~B3-12	B4-10~B4-12						40	km	0.347	0.347	0.349	0.229	0.225	0.22	0.214	0.215	0.215	0.221	0.18	0.197
										80	2km	0.624	0.559	0.606	0.406	0.375	0.4	0.325	0.348	0.341	0.287	0.273	0.276
QMD-机制
	uL	浓度	X13
QMD	1.5	-								V			0			8			16			32
Apa	1.6	-	20.8								阿帕替尼	DMSO			0.25IC50			0.5IC50			IC50
*1	5		65							10	0.25km	0.727527	0.790486	0.762504	0.419727	0.426723	0.423225	0.395243	0.38475	0.346275	0.328786	0.325289	0.321791
B5	3.7	50ug/mL	48.1							20	0.5km	1.03882	1.00735	1.02134	0.573627	0.587618	0.591116	0.556139	0.528157	0.542148	0.50717	0.50717	0.489682
PBS	178.2	-	2316.6							40	km	1.21371	1.21371	1.22071	0.800979	0.786988	0.7695	0.748513	0.752011	0.752011	0.772998	0.629591	0.689052
NA	10	1mM								80	2km	2.18258	1.95523	2.11962	1.42008	1.31165	1.39909	1.13676	1.21721	1.19272	1.00385	0.954879	0.965373
		188.5
O-demethyl tramadol
	uL
D-QMD	2.49			底物浓度（uM）0.01 0.1 0.5 1 5 10												Slope	8.572 ± 0.8752	17.36 ± 1.361	19.93 ± 1.257	22.85 ± 0.7837
PBS	197.51			n=6												Y-intercept when X=0.0	0.4976 ± 0.05043	0.7046 ± 0.07843	0.7398 ± 0.07244	0.8136 ± 0.04516
	T=30min
	400uL ACN																		X-intercept when Y=0.0	-28.38
	20uL MDZL(100ng/mL)																			ki=28.38
	进样1uL
																			X-intercept when Y=0.0	-64.25
																				aki=64.25
																				a=2.264
